# Supplementary material for: Elevated atmospheric CO2 promoted speciation in mosquitoes (Diptera, Culicidae)
Source: Commun Biol. 2018 Nov 5;1:182. doi: 10.1038/s42003-018-0191-7 (PMC6218564; doi:10.1038/s42003-018-0191-7)
Supplement: Supplementary file 3 — Supplementary Data 1 [file 42003_2018_191_MOESM3_ESM.xlsx]

## Sheet: S3 TABLE.csv
Taxon Name	Fossil Record/Molecular Clock?	Credibility Intervals (mya)	Note
Abraedes	Fossil record	53-36.5 (Eocene)	As a subgenus of Aedes
Acartomyia	Fossil record	53-36.5 (Eocene)	As a subgenus of Aedes
Aedeomyia	Molecular clock	158.42 - 92.81
Aedes	Fossil record	53-36.5 (Eocene)
Aedimorphus	Fossil record	53-36.5 (Eocene)	As a subgenus of Aedes
Alanstonea	Fossil record	53-36.5 (Eocene)	As a subgenus of Aedes
Albuginosus	Fossil record	53-36.5 (Eocene)	As a subgenus of Aedes
Anopheles	Fossil record	36.5-23.3(Oligocene)
Armigeres	Molecular clock	72.08 - 25.80
Aztecaedes	Fossil record	53-36.5 (Eocene)	As a subgenus of Aedes
Bifidistylus	Fossil record	53-36.5 (Eocene)	As a subgenus of Aedes
Bironella	Molecular clock	75.76 - 37.14
Borichinda	Fossil record	53-36.5 (Eocene)	As a subgenus of Aedes
Bruceharrisonius	Fossil record	53-36.5 (Eocene)	As a subgenus of Aedes
Cancraedes	Fossil record	53-36.5 (Eocene)	As a subgenus of Aedes
Catageiomyia	Fossil record	53-36.5 (Eocene)	As a subgenus of Aedes
Christophersiomyia	Fossil record	53-36.5 (Eocene)	As a subgenus of Aedes
Collessius	Fossil record	53-36.5 (Eocene)	As a subgenus of Aedes
Coquillettidia	Fossil record	53-36.5 (Eocene)	As a subgenus of Aedes
Cornetius	Fossil record	53-36.5 (Eocene)	As a subgenus of Aedes
Culex	Fossil record	53-36.5 (Eocene)
Culiseta	Fossil record	53-36.5 (Eocene)
Dahliana	Fossil record	53-36.5 (Eocene)	As a subgenus of Aedes
Dendroskusea	Fossil record	53-36.5 (Eocene)	As a subgenus of Aedes
Diceromyia	Fossil record	53-36.5 (Eocene)	As a subgenus of Aedes
Dobrotworskyius	Fossil record	53-36.5 (Eocene)	As a subgenus of Aedes
Downsiomyia	Fossil record	53-36.5 (Eocene)	As a subgenus of Aedes
Edwardsaedes	Fossil record	53-36.5 (Eocene)	As a subgenus of Aedes
Elpeytonius	Fossil record	53-36.5 (Eocene)	As a subgenus of Aedes
Eretmapodites	Molecular clock	94.85 - 38.93
Finlaya	Fossil record	53-36.5 (Eocene)
Fredwardsius	Fossil record	53-36.5 (Eocene)	As a subgenus of Aedes
Georgecraigius	Fossil record	53-36.5 (Eocene)	As a subgenus of Aedes
Geoskusea	Fossil record	53-36.5 (Eocene)	As a subgenus of Aedes
Gilesius	Fossil record	53-36.5 (Eocene)	As a subgenus of Aedes
Gymnometopa	Fossil record	53-36.5 (Eocene)	As a subgenus of Aedes
Haemagogus	Molecular clock	80.56 - 29.45
Halaedes	Fossil record	53-36.5 (Eocene)	As a subgenus of Aedes
Himalaius	Fossil record	53-36.5 (Eocene)	As a subgenus of Aedes
Hopkinsius	Fossil record	53-36.5 (Eocene)	As a subgenus of Aedes
Howardina	Fossil record	53-36.5 (Eocene)	As a subgenus of Aedes
Huaedes	Fossil record	53-36.5 (Eocene)	As a subgenus of Aedes
Hulecoeteomyia	Fossil record	53-36.5 (Eocene)	As a subgenus of Aedes
Indusius	Fossil record	53-36.5 (Eocene)	As a subgenus of Aedes
Isoaedes	Fossil record	53-36.5 (Eocene)	As a subgenus of Aedes
Jarnellius	Fossil record	53-36.5 (Eocene)	As a subgenus of Aedes
Jihlienius	Fossil record	53-36.5 (Eocene)	As a subgenus of Aedes
Kenknightia	Fossil record	53-36.5 (Eocene)	As a subgenus of Aedes
Kompia	Fossil record	53-36.5 (Eocene)	As a subgenus of Aedes
Levua	Fossil record	53-36.5 (Eocene)	As a subgenus of Aedes
Limatus	Molecular clock	74.61 - 31.19
Lorrainea	Fossil record	53-36.5 (Eocene)	As a subgenus of Aedes
Luius	Fossil record	53-36.5 (Eocene)	As a subgenus of Aedes
Macleaya	Fossil record	53-36.5 (Eocene)	As a subgenus of Aedes
Malaya	Molecular clock	137.35 - 76.70
Mansonia	Fossil record	53-36.5 (Eocene)
Maorigoeldia	Molecular clock	83.49 - 34.25
Mimomyia	Molecular clock	168.53 - 104.14
Molpemyia	Fossil record	53-36.5 (Eocene)	As a subgenus of Aedes
Mucidus	Fossil record	53-36.5 (Eocene)	As a subgenus of Aedes
Neomelaniconion	Fossil record	53-36.5 (Eocene)	As a subgenus of Aedes
Ochlerotatus	Fossil record	53-36.5 (Eocene)
Opifex	Molecular clock	72.08 - 25.80
Orthopodomyia	Molecular clock	170.62 - 104.19
Paraedes	Fossil record	53-36.5 (Eocene)	As a subgenus of Aedes
Patmarksia	Fossil record	53-36.5 (Eocene)	As a subgenus of Aedes
Petermattinglyius	Fossil record	53-36.5 (Eocene)	As a subgenus of Aedes
Phagomyia	Fossil record	53-36.5 (Eocene)	As a subgenus of Aedes
Pseudarmigeres	Fossil record	53-36.5 (Eocene)	As a subgenus of Aedes
Psorophora	Molecular clock	155.71 - 90.18
Rampamyia	Fossil record	53-36.5 (Eocene)	As a subgenus of Aedes
Rhinoskusea	Fossil record	53-36.5 (Eocene)	As a subgenus of Aedes
Sabethes	Molecular clock	64.85 - 24.73
Sallumia	Fossil record	53-36.5 (Eocene)	As a subgenus of Aedes
Scutomyia	Fossil record	53-36.5 (Eocene)	As a subgenus of Aedes
Shannoniana	Molecular clock	92.37 - 42.28
Skusea	Fossil record	53-36.5 (Eocene)	As a subgenus of Aedes
Stegomyia	Fossil record	53-36.5 (Eocene)	As a subgenus of Aedes
Tanakaius	Fossil record	53-36.5 (Eocene)	As a subgenus of Aedes
Tewarius	Fossil record	53-36.5 (Eocene)	As a subgenus of Aedes
Toxorhynchites	Fossil record	23.3-5.3 (Miocence)
Trichoprosopon	Molecular clock	99.71 - 47.39
Tripteroides	Molecular clock	83.49 - 34.25
Uranotaenia	Molecular clock	191.95 - 110.61
Vansomerenis	Fossil record	53-36.5 (Eocene)	As a subgenus of Aedes
Verrallina	Fossil record	53-36.5 (Eocene)	As a subgenus of Aedes
Wyeomyia	Molecular clock	64.85 - 24.73
Zavortinkius	Fossil record	53-36.5 (Eocene)	As a subgenus of Aedes
Culicidae	Molecular clock	229.50 - 192.19
