# Supplementary material for: Elevated atmospheric CO2 promoted speciation in mosquitoes (Diptera, Culicidae)
Source: Commun Biol. 2018 Nov 5;1:182. doi: 10.1038/s42003-018-0191-7 (PMC6218564; doi:10.1038/s42003-018-0191-7)
Supplement: Supplementary file 4 — Supplementary Data 2 [file 42003_2018_191_MOESM4_ESM.xlsx]

## Sheet: S4 TABLE.csv
Species (vector)	Malaria	Chikungunya	Yellow fever	Dengue fever	Rift valley fever	Zika	Japanese encephalitis	West Nile fever	Lymphatic filariasis	Other
Culex erraticus								y		y
Culex pipiens		y						y		y
Culex quinquefasciatus		y				y	y	y	y
Culex pallens		y					y	y		y
Culex molestus		y						y		y
Culex pipiens		y						y		y
Culex fuscocephala							y
Culex torrentium									y
Culex nigropunctatus							y
Culex pallidothorax										y
Culex thriambus								y
Culex whitmorei							y
Culex poicilipes					y
Culex bitaeniorhynchus							y
Culex annulirostris							y
Culex mimeticus							y
Culex mimulus										y
Culex tritaeniorhynchus							y			y
Culex palpalis					y
Culex vishnui							y
Culex pseudovishnui							y
Culex sitiens								y
Culex gelidus							y
Culex interrogator			y
Culex restuans								y
Culex tarsalis								y
Culex habilitator								y
Culex coronator								y
Culex nigripalpus								y
Culex inflictus								y
Culex chidesteri			y
Culex declarator										y
Culex bitaeniorhynchus							y
Culex erythrothorax								y
Culex Culex salinarius								y
Culex territans								y
Deinocerites cancer								y
Culex taeniopus		y
Culex vomerifer										y
Culex pedroi										y
Culex antillummagnorus										y
Culex hortensis								y
Culex rubithoracis								y
Culex brevipalpis										y
Culex modestus								y
Culex antennatus								y
Culex theileri								y		y
Culex univittatus								y		y
Culex perexiguus								y
Howardina bahamensis								y
Lutzia fuscana				y
Lutzia tigripes										y
Orthopodomyia signifera								y
Tripteroides aranoides
Sabethes chloropterus			y
Johnbelkinia longipes										y
Trichoprosopon digitatum										y
Ochlerotatus procax								y
Ochlerotatus provocans								y		y
Ochlerotatus tahoensis										y
Ochlerotatus canadensis	y							y		y
Ochlerotatus diantaeus										y
Ochlerotatus communis										y
Ochlerotatus punctor										y
Ochlerotatus abserratus										y
Ochlerotatus cataphylla										y
Ochlerotatus aurifer										y
Ochlerotatus cantator								y		y
Ochlerotatus stimulans										y
Ochlerotatus cantans			y
Ochlerotatus annulipes								y
Ochlerotatus excrucians										y
Ochlerotatus vigilax										y
Ochlerotatus taeniorhynchus								y		y
Aedes hendersoni								y
Ochlerotatus detritus		y		y			y	y
Ochlerotatus melanimon								y
Ochlerotatus caspius		y								y
Ochlerotatus dorsalis								y
Ochlerotatus albisfasciatus										y
Ochlerotatus hexodontus										y
Ochlerotatus fitchii								y
Aedes triseriatus						y
Ochlerotatus trivittatus								y		y
Ochlerotatus sticticus								y		y
Ochlerotatus sollicitans								y		y
Ochlerotatus fryeri			y
Hulecoeteomyia formosensis
Hulecoeteomyia japonicus							y	y		y
Hulecoeteomyia chrysolineatus										y
Collessius macfarlanei				y
Collessius alloeomyia pseudotaeniatus
Tanakaius togoi		y					y	y
Rampamyia notoscripta		y
Haemagogus spegazzinii			y
Ochlerotatus triseriatus		y						y		y
Haemagogus mesodentatus			y
Downsiomyia nivea			y
Haemagogus splendens			y
Haemagogus equinus			y
Haemagogus leucocelaenus			y
Haemagogus leucotaeniatus			y
Finlaya poicilius			y
Haemagogus janthinomys										y
Culiseta annulata			y
Phagomyia assamensis
Mucidus grahamii						y
Zavortinkius fulgens		y
Ochlerotatus sticticus			y
Neomelaniconion circumluteolus					y
Stegomyia gardnerii				y
Stegomyia desmotes									y
Stegomyia perplexa				y
Stegomyia craggi										y
Stegomyia katherinensis				y
Stegomyia albopicta		y	y	y				y
Stegomyia hensilli		y
Stegomyia bromeliae			y
Stegomyia simpsoni			y
Stegomyia apicoargentea		y
Stegomyia aegypti		y	y	y		y
Stegomyia luteocephala		y	y			y
Stegomyia africana		y	y			y
Stegomyia metallica						y
Armigeres subalbatus			y
Diceromyia furcifer		y	y		y	y
Diceromyia taylori		y	y		y	y
Aedimorphus cumminsii					y
Aedimorphus vexans vexans		y			y
Aedimorphus vexans nipponii		y			y		y
Aedimorphus vexans arabiensis		y			y
Aedimorphus ochraceus					y
Aedimorphus mediolineatus						y
Aedimorphus dalzieli					y	y
Neomelaniconion lineatopennis							y
Verrallina carmenti										y
Aedes cinereus								y		y
Skusea pembaensis										y
Fredwardsius vittatus		y				y
Opifex fuscus		y
Psorophora columbiae								y
Psorophora signipenni					y
Psorophora ciliata								y
Psorophora ferox								y		y
Psorophora confinnis										y
Mimomyia chamberlaini									y
Coquillettidia crassipes							y
Mansonia africana			y		y				y
Mansonia bonneae									y
Mansonia titillans									y
Mansonia flaveola									y
Mansonia uniformis					y	y			y	y
Mansonia annulifer									y
Coquillettidia richiardii								y
Coquillettidia perturbans								y		y
Mimomyia luzonensis							y
Culiseta inornata								y
Culiseta impatiens								y
Culiseta melanura								y		y
Culiseta morsitans								y		y
Anopheles daciae	y
Anopheles quadrimaculatus	y							y
Anopheles earlei								y
Anopheles messeae	y
Anopheles bancroftii										y
Anopheles maculipenni		y
Anopheles barbirostri									y
Anopheles coustani						y		y
Anopheles sinensis	y
Anopheles lesteri	y
Anopheles anthropophagus	y
Anopheles hyrcanus									y
Anopheles peditaeniatus	y
Anopheles nigerrimus	y
Anopheles albotaeniatus	y
Anopheles sacharovi	y
Anopheles freeborni	y
Anopheles merus	y									y
Anopheles melas	y									y
Anopheles labranchiae	y
Anopheles atroparvus	y
Anopheles pseudopunctipennis	y							y		y
Anopheles yaeyamaensis	y
Anopheles tessellatus	y
Anopheles leucosphyrus	y
Anopheles latens	y
Anopheles scanloni	y
Anopheles dirus	y
Anopheles baimaii	y
Anopheles balabacensis	y
Anopheles kochi	y
Anopheles koliensis	y									y
Anopheles punctulatus	y									y
Anopheles torresiensis	y
Anopheles hinesorum	y
Anopheles farauti	y									y
Anopheles cinereus								y
Anopheles culicifacies	y
Anopheles funestus	y								y	y
Anopheles flavirostris	y
Anopheles harrisoni	y
Anopheles fluviatilis	y
Anopheles varuna	y
Anopheles aconitus	y
Anopheles sergentii	y
Anopheles superpictus	y
Anopheles splendidus	y
Anopheles stephensi	y
Anopheles pulcherrimus	y
Anopheles annularis	y						y
Anopheles jamesii	y						y
Anopheles dravidicus	y
Anopheles greeni	y
Anopheles dispar	y
Anopheles willmori	y
Anopheles sawadwongporni	y
Anopheles pattoni	y
Anopheles pseudowillmori	y
Anopheles multicolor	y
Anopheles sundaicus	y
Anopheles vagus							y
Anopheles arabiensis	y
Anopheles gambiae	y	y				y			y	y
Anopheles albimanus	y
Anopheles nuneztovari	y
Anopheles albitarsis	y
Anopheles deaneorum	y
Stegomyia pseudoscutellaris									y
Anopheles bellator			y
Stegomyia polynesiensis		y							y
Stegomyia kesseli									y
Anopheles nili	y
Anopheles epiroticus	y
Anopheles carnevalei	y
Anopheles wellcomei	y									y
Anopheles moucheti	y
Anopheles walkeri	y									y

## Sheet: Sheet1
Species	Malaria	Chikungunya	Yellow fever	Dengue fever	Rift valley fever	Zika	Japanese encephalitis	West Nile fever	Lymphatic filariasis	Other
Culex erraticus								y		y
Culex pipiens		y						y		y
Culex quinquefasciatus		y				y	y	y	y
Culex pallens		y					y	y		y
Culex molestus		y						y		y
Culex pipiens		y						y		y
Culex fuscocephala							y
Culex torrentium									y
Culex nigropunctatus							y
Culex pallidothorax										y
Culex thriambus								y
Culex whitmorei							y
Culex poicilipes					y
Culex bitaeniorhynchus							y
Culex annulirostris							y
Culex mimeticus							y
Culex mimulus										y
Culex tritaeniorhynchus							y			y
Culex palpalis					y
Culex vishnui							y
Culex pseudovishnui							y
Culex sitiens								y
Culex gelidus							y
Culex interrogator			y
Culex restuans								y
Culex tarsalis								y
Culex habilitator								y
Culex coronator								y
Culex nigripalpus								y
Culex inflictus								y
Culex chidesteri			y
Culex declarator										y
Culex bitaeniorhynchus							y
Culex erythrothorax								y
Culex Culex salinarius								y
Culex territans								y
Deinocerites cancer								y
Culex taeniopus		y
Culex vomerifer										y
Culex pedroi										y
Culex antillummagnorus										y
Culex hortensis								y
Culex rubithoracis								y
Culex brevipalpis										y
Culex modestus								y
Culex antennatus								y
Culex theileri								y		y
Culex univittatus								y		y
Culex perexiguus								y
Howardina bahamensis								y
Lutzia fuscana				y
Lutzia tigripes										y
Orthopodomyia signifera								y
Tripteroides aranoides
Sabethes chloropterus			y
Johnbelkinia longipes										y
Trichoprosopon digitatum										y
Ochlerotatus procax								y
Ochlerotatus provocans								y		y
Ochlerotatus tahoensis										y
Ochlerotatus canadensis	y							y		y
Ochlerotatus diantaeus										y
Ochlerotatus communis										y
Ochlerotatus punctor										y
Ochlerotatus abserratus										y
Ochlerotatus cataphylla										y
Ochlerotatus aurifer										y
Ochlerotatus cantator								y		y
Ochlerotatus stimulans										y
Ochlerotatus cantans			y
Ochlerotatus annulipes								y
Ochlerotatus excrucians										y
Ochlerotatus vigilax										y
Ochlerotatus taeniorhynchus								y		y
Aedes hendersoni								y
Ochlerotatus detritus		y		y			y	y
Ochlerotatus melanimon								y
Ochlerotatus caspius		y								y
Ochlerotatus dorsalis								y
Ochlerotatus albisfasciatus										y
Ochlerotatus hexodontus										y
Ochlerotatus fitchii								y
Aedes triseriatus						y
Ochlerotatus trivittatus								y		y
Ochlerotatus sticticus								y		y
Ochlerotatus sollicitans								y		y
Ochlerotatus fryeri			y
Hulecoeteomyia formosensis
Hulecoeteomyia japonicus							y	y		y
Hulecoeteomyia chrysolineatus										y
Collessius macfarlanei				y
Collessius alloeomyia pseudotaeniatus
Tanakaius togoi		y					y	y
Rampamyia notoscripta		y
Haemagogus spegazzinii			y
Ochlerotatus triseriatus		y						y		y
Haemagogus mesodentatus			y
Downsiomyia nivea			y
Haemagogus splendens			y
Haemagogus equinus			y
Haemagogus leucocelaenus			y
Haemagogus leucotaeniatus			y
Finlaya poicilius			y
Haemagogus janthinomys										y
Culiseta annulata			y
Phagomyia assamensis
Mucidus grahamii						y
Zavortinkius fulgens		y
Ochlerotatus sticticus			y
Neomelaniconion circumluteolus					y
Stegomyia gardnerii				y
Stegomyia desmotes									y
Stegomyia perplexa				y
Stegomyia craggi										y
Stegomyia katherinensis				y
Stegomyia albopicta		y	y	y				y
Stegomyia hensilli		y
Stegomyia bromeliae			y
Stegomyia simpsoni			y
Stegomyia apicoargentea		y
Stegomyia aegypti		y	y	y		y
Stegomyia luteocephala		y	y			y
Stegomyia africana		y	y			y
Stegomyia metallica						y

## Sheet: Sheet2
Species	Malaria	Chikungunya	Yellow fever	Dengue fever	Rift valley fever	Zika	Japanese encephalitis	West Nile fever	Lymphatic filariasis	Other
Armigeres subalbatus			y
Diceromyia furcifer		y	y		y	y
Diceromyia taylori		y	y		y	y
Aedimorphus cumminsii					y
Aedimorphus vexans vexans		y			y
Aedimorphus vexans nipponii		y			y		y
Aedimorphus vexans arabiensis		y			y
Aedimorphus ochraceus					y
Aedimorphus mediolineatus						y
Aedimorphus dalzieli					y	y
Neomelaniconion lineatopennis							y
Verrallina carmenti										y
Aedes cinereus								y		y
Skusea pembaensis										y
Fredwardsius vittatus		y				y
Opifex fuscus		y
Psorophora columbiae								y
Psorophora signipenni					y
Psorophora ciliata								y
Psorophora ferox								y		y
Psorophora confinnis										y
Mimomyia chamberlaini									y
Coquillettidia crassipes							y
Mansonia africana			y		y				y
Mansonia bonneae									y
Mansonia titillans									y
Mansonia flaveola									y
Mansonia uniformis					y	y			y	y
Mansonia annulifer									y
Coquillettidia richiardii								y
Coquillettidia perturbans								y		y
Mimomyia luzonensis							y
Culiseta inornata								y
Culiseta impatiens								y
Culiseta melanura								y		y
Culiseta morsitans								y		y
Anopheles daciae	y
Anopheles quadrimaculatus	y							y
Anopheles earlei								y
Anopheles messeae	y
Anopheles bancroftii										y
Anopheles maculipenni		y
Anopheles barbirostri									y
Anopheles coustani						y		y
Anopheles sinensis	y
Anopheles lesteri	y
Anopheles anthropophagus	y
Anopheles hyrcanus									y
Anopheles peditaeniatus	y
Anopheles nigerrimus	y
Anopheles albotaeniatus	y
Anopheles sacharovi	y
Anopheles freeborni	y
Anopheles merus	y									y
Anopheles melas	y									y
Anopheles labranchiae	y
Anopheles atroparvus	y
Anopheles pseudopunctipennis	y							y		y
Anopheles yaeyamaensis	y
Anopheles tessellatus	y
Anopheles leucosphyrus	y
Anopheles latens	y
Anopheles scanloni	y
Anopheles dirus	y
Anopheles baimaii	y
Anopheles balabacensis	y
Anopheles kochi	y
Anopheles koliensis	y									y
Anopheles punctulatus	y									y
Anopheles torresiensis	y
Anopheles hinesorum	y
Anopheles farauti	y									y
Anopheles cinereus								y
Anopheles culicifacies	y
Anopheles funestus	y								y	y
Anopheles flavirostris	y
Anopheles harrisoni	y
Anopheles fluviatilis	y
Anopheles varuna	y
Anopheles aconitus	y
Anopheles sergentii	y
Anopheles superpictus	y
Anopheles splendidus	y
Anopheles stephensi	y
Anopheles pulcherrimus	y
Anopheles annularis	y						y
Anopheles jamesii	y						y
Anopheles dravidicus	y
Anopheles greeni	y
Anopheles dispar	y
Anopheles willmori	y
Anopheles sawadwongporni	y
Anopheles pattoni	y
Anopheles pseudowillmori	y
Anopheles multicolor	y
Anopheles sundaicus	y
Anopheles vagus							y
Anopheles arabiensis	y
Anopheles gambiae	y	y				y			y	y
Anopheles albimanus	y
Anopheles nuneztovari	y
Anopheles albitarsis	y
Anopheles deaneorum	y
Stegomyia pseudoscutellaris									y
Anopheles bellator			y
Stegomyia polynesiensis		y							y
Stegomyia kesseli									y
Anopheles nili	y
Anopheles epiroticus	y
Anopheles carnevalei	y
Anopheles wellcomei	y									y
Anopheles moucheti	y
Anopheles walkeri	y									y
Stegomyia craggi										y
Stegomyia katherinensis				y
Stegomyia albopicta		y	y	y				y
Stegomyia hensilli		y
Stegomyia bromeliae			y
Stegomyia simpsoni			y
Stegomyia apicoargentea		y
Stegomyia aegypti		y	y	y		y
Stegomyia luteocephala		y	y			y
Stegomyia africana		y	y			y
Stegomyia metallica						y
