# Supplementary material for: Elevated atmospheric CO2 promoted speciation in mosquitoes (Diptera, Culicidae)
Source: Commun Biol. 2018 Nov 5;1:182. doi: 10.1038/s42003-018-0191-7 (PMC6218564; doi:10.1038/s42003-018-0191-7)
Supplement: Supplementary file 5 — Supplementary Data 3 [file 42003_2018_191_MOESM5_ESM.xlsx]

## Sheet: S5 TABLE.csv
Age (mya)	Atmospheric Carbon dioxide concentration (ppmv)
0.844212	440.466
2.45794	321.354
3.4982	178.456
4.06501	190.338
8.04598	297.322
8.04598	297.322
8.63946	356.822
9.11291	202.041
12.5271	297.142
13.6274	261.384
14.2475	368.502
16.3947	201.75
16.448	296.986
18.7953	487.368
19.8089	296.852
22.1561	487.234
24.31	332.386
24.8501	296.65
25.4636	391.864
25.5503	546.622
27.2307	546.555
29.3712	367.898
30.0781	629.775
30.6182	594.039
31.6785	486.854
33.4656	677.258
34.4258	391.506
34.6058	712.927
35.5794	450.983
35.5928	474.793
36.7064	462.843
37.3999	700.911
39.5271	498.445
40.0805	486.518
40.2206	736.512
41.2608	593.614
43.0879	855.445
43.5681	712.569
44.575	510.148
45.8353	760.098
47.3823	521.941
48.0091	640.963
48.0958	795.721
50.4031	914.677
50.7498	533.711
52.0101	783.66
52.5036	664.593
55.2509	569.245
55.7777	509.7
55.9578	831.122
56.4446	700.15
56.9447	592.987
57.6182	795.341
60.3122	604.757
62.0993	795.162
64.2732	676.028
64.84	687.91
65.3801	652.174
66.5804	794.983
68.7409	652.04
68.841	830.607
69.4278	878.203
71.1282	913.849
71.5416	651.928
73.8022	687.552
73.9422	937.546
74.489	913.715
74.9291	699.412
76.1894	949.361
77.1697	699.322
77.9098	1020.72
78.3233	758.8
78.41	913.558
81.1506	806.306
81.3107	1092.01
82.3509	949.115
83.3979	818.121
83.4845	972.879
83.5646	1115.73
84.5248	829.981
87.3588	889.391
87.4455	1044.15
88.6058	1115.53
89.1193	1032.18
89.6394	960.729
89.6527	984.538
93.0736	1091.54
94.1872	1079.6
95.3875	1222.4
97.7081	1365.17
97.7614	1460.4
98.2549	1341.34
98.2882	1400.86
98.3615	1531.81
98.7483	1222.27
99.5218	1603.19
101.089	1400.75
101.256	1698.36
101.849	1757.86
103.563	1817.32
105.277	1876.77
105.597	1448.19
105.87	1936.27
106.477	2019.58
108.197	2090.94
109.544	1495.65
110.118	1519.43
111.565	2102.71
112.925	1531.23
114.365	2102.6
116.026	2066.82
117.433	1578.67
117.98	1554.84
118.24	2019.11
121.501	1840.41
121.541	1911.84
122.454	1542.75
123.048	1602.25
123.048	1602.25
124.741	1625.99
124.815	1756.94
124.868	1852.18
127.015	1685.43
129.849	1744.84
132.67	1780.44
136.638	1863.61
137.171	1815.97
138.365	1946.88
141.232	2065.81
142.366	2089.57
145.153	2065.65
148.487	2017.9
150.154	1994.03
150.694	1958.29
153.488	1946.27
155.782	2041.42
158.07	2124.66
159.23	2196.04
159.83	2267.45
162.097	2314.98
163.244	2362.55
164.905	2326.77
168.245	2290.92
171.553	2195.55
172.153	2266.96
174.287	2076.39
174.894	2159.7
175.367	2004.92
175.767	1719.19
176.434	1909.64
176.701	1385.82
176.934	1802.48
177.348	1540.56
177.948	1611.96
177.994	1695.29
179.555	1480.95
180.055	1373.78
181.702	1314.19
184.463	1242.65
188.911	1182.95
192.311	1254.25
192.811	1147.08
194.499	1158.92
196.199	1194.57
196.799	1265.97
197.926	1277.83
201.314	1325.32
201.887	1349.1
201.907	1384.82
